# Supplementary material for: Reduced myocardial work in asymptomatic heavy alcohol use and its correlation with epicardial adipose tissue volume and serum biomarkers
Source: Clin Cardiol. 2023 Sep 14;46(12):1554–61. doi: 10.1002/clc.24151 (PMC10716317; doi:10.1002/clc.24151)
Supplement: Supplementary file 1 — Supporting information. [file CLC-46-1554-s001.xlsx]

## Sheet: Sheet1
Supplemental Table 1 Serum biomarkers and EAT volume
	Alcohol (n=31)	Control (n=33)	P
TC (mmol/L)	4.85 (4.25-5.65)	5.31 (4.72-6.15)	0.188
LDL-C (mmol/L)	2.87±1.00	3.16±0.85	0.218
TG (mmol/L)	1.09 (0.73-1.55)	1.46 (0.99-2.08)	0.173
UA (μmol/L)	349.94±59.39	375.39±66.01	0.111
Albumin (g/dl)	47.07±2.50	47.79±2.34	0.237
Pre-albumin (mg/L)	315.23±50.70	300.52±39.81	0.2
GFR (ml/min/1.73m2)	109.82±16.77	97.98±13.83	0.004
HOMA-IR	1.57 (1.15-3.28)	1.70 (1.15-2.41)	0.021
HOMA-β (%)	74.59 (59.33-136.33)	59.91 (52.46-120.19)	0.077
HsCRP (mg/L)	1.5 (0.58-2.68)	0.74 (0.54-1.79)	0.044
IL-6 (pg/ml)	2.2 (2.0-3.4)	2.0 (2.0-2.0)	0.137
TSH (μIU/mL)	1.37 (1.10-1.72)	1.95 (1.50-2.51)	0.069
PlGF	1.6 (0.69-2.29)	0.99 (0.32-1.27)	0.037
Log VEGFA	2.74 (2.54-2.88)	2.56 (2.22-2.90)	0.01
Log adiponectin	7.42±0.48	7.34±0.36	0.497
Log lipocalin2/NGAL	5.25±0.27	5.08±0.23	0.012
Log resistin	4.33±0.21	4.32±0.28	0.915
Log PAI1	5.13±0.13	4.98±0.17	0
Log leptin	3.78±0.44	3.76±0.32	0.743
EAT volume (mm3)	4163 (2819-5881)	4142 (3125-5367)	0.962
TC, Total cholesterol; LDL-C, low density lipoprotein cholesterol; TG, triglyceride; UA, uric acid; GFR, glomerular filtration rate; HOMA-IR, homeostasis model assessment for insulin resistance; HOMA-β, homeostasis model assessment for β-cell function; HsCRP, high-sensitivity C-reactive protein; IL-6, interleukin-6; TSH, thyroid stimulating hormone; PlGF, placental growth factor; VEGFA, vascular …
