# Supplementary material for: Reduced myocardial work in asymptomatic heavy alcohol use and its correlation with epicardial adipose tissue volume and serum biomarkers
Source: Clin Cardiol. 2023 Sep 14;46(12):1554–61. doi: 10.1002/clc.24151 (PMC10716317; doi:10.1002/clc.24151)
Supplement: Supplementary file 2 — Supporting information. [file CLC-46-1554-s003.xlsx]

## Sheet: Sheet1
Supplemental Table 2 Spearman coefficient for GWI, GCW, GWW, and GWE
		GWI	GCW	GWW	GWE
TC	r	-0.329	-.364*	-0.053	0.035
	P	0.076	0.048	0.782	0.852
	N	30	30	30	30
LDL-C	r	-0.303	-.374*	-0.108	0.105
	P	0.103	0.042	0.568	0.58
	N	30	30	30	30
TG	r	0.058	0.048	0.02	-0.022
	P	0.76	0.803	0.915	0.907
	N	30	30	30	30
UA	r	-0.194	-0.16	-0.002	-0.04
	P	0.304	0.398	0.992	0.833
	N	30	30	30	30
Albumin	r	-0.009	0.105	0.162	-0.075
	P	0.964	0.581	0.392	0.692
	N	30	30	30	30
Pre-albumin	r	-0.057	-0.045	0.244	-0.279
	P	0.763	0.814	0.194	0.136
	N	30	30	30	30
GFR	r	0.197	0.223	0.046	0.125
	P	0.316	0.254	0.815	0.527
	N	28	28	28	28
HOMA-IR	r	-0.03	-0.091	0.231	-0.247
	P	0.873	0.632	0.22	0.189
	N	30	30	30	30
HOMA-β	r	-.482**	-.564**	-0.244	0.073
	P	0.007	0.001	0.194	0.702
	N	30	30	30	30
HsCRP	r	0.189	0.19	0.009	0.096
	P	0.317	0.316	0.964	0.615
	N	30	30	30	30
IL-6	r	-0.304	-0.224	-0.008	-0.158
	P	0.109	0.242	0.967	0.413
	N	29	29	29	29
TSH	r	-0.083	-0.044	-0.083	0.189
	P	0.665	0.815	0.664	0.317
	N	30	30	30	30
PLGF	r	0.082	0.13	0.049	-0.133
	P	0.678	0.511	0.805	0.499
	N	28	28	28	28
EAT volume	r	0.034	-0.051	0.34	-0.278
	P	0.879	0.818	0.113	0.198
	N	23	23	23	23
Log VEGFA	r	0.002	-0.009	0.091	-0.257
	P	0.991	0.963	0.646	0.186
	N	28	28	28	28
Log adiponectin	r	0.175	0.159	-0.164	0.221
	P	0.373	0.418	0.406	0.258
	N	28	28	28	28
Log lipocalin2NGAL	r	-0.004	0.004	0.021	-0.032
	P	0.983	0.984	0.914	0.873
	N	28	28	28	28
Log resistin	r	0.164	0.23	0.049	-0.031
	P	0.404	0.24	0.803	0.877
	N	28	28	28	28
Log PAI1	r	-0.081	-0.092	0	-0.064
	P	0.681	0.641	0.999	0.747
	N	28	28	28	28
Log leptin	r	-0.149	-0.222	0.129	-0.16
	P	0.448	0.255	0.514	0.416
	N	28	28	28	28
