# Supplementary material for: Reduced myocardial work in asymptomatic heavy alcohol use and its correlation with epicardial adipose tissue volume and serum biomarkers
Source: Clin Cardiol. 2023 Sep 14;46(12):1554–61. doi: 10.1002/clc.24151 (PMC10716317; doi:10.1002/clc.24151)
Supplement: Supplementary file 3 — Supporting information. [file CLC-46-1554-s002.xlsx]

## Sheet: Sheet1
Supplemental Table 3 AUC of different combinations with TC for reduced GWE
Variable	AUC	95% CI	P
TC	0.732	0.515 to 0.95	0.07
TC+EAT volume	0.851	0.671 to 1	0.006
TC+PlGF	0.724	0.492 to 0.956	0.081
TC+VFM	0.781	0.601 to 0.96	0.029
TC+SFM	0.768	0.566 to 0.969	0.037
TC+VFA	0.768	0.598 to 0.937	0.037
TC+BMI	0.816	0.607 to 1	0.014
DeLong's test for two correlated ROC curves
Pairs			P
TC	TC+EAT volume		0.6369
TC	TC+PlGF		0.7767
TC	TC+VFM		0.258
TC	TC+SFM		0.3281
TC	TC+VFA		0.1085
TC	TC+BMI		0.2892
TC+EAT volume	TC+PlGF		0.6824
TC+EAT volume	TC+VFM		0.3656
TC+EAT volume	TC+SFM		0.2777
TC+EAT volume	TC+VFA		0.4068
TC+EAT volume	TC+BMI		0.6528
TC+PlGF	TC+VFM		0.7745
TC+PlGF	TC+SFM		0.8381
TC+PlGF	TC+VFA		0.2612
TC+PlGF	TC+BMI		0.6685
TC+VFM	TC+SFM		0.3039
TC+VFM	TC+VFA		0.7328
TC+VFM	TC+BMI		0.6356
TC+SFM	TC+VFA		0.8762
TC+SFM	TC+BMI		0.339
TC+VFA	TC+BMI		0.5253
